# Supplementary material for: Hydrogen bonds in crystalline d-alanine: diffraction and spectroscopic evidence for differences between enantiomers
Source: IUCrJ. 2018 Jan 1;5(Pt 1):6–12. doi: 10.1107/S2052252517015573 (PMC5755572; doi:10.1107/S2052252517015573)
Supplement: Supplementary file 1 [file m-05-00006-sup1.txt]

######################################################################################################
# This file contains  data reported by   																	#
# Ezequiel A. Belo. Jose E. M. Pereira. Paulo T.C. Freire. Dimitri N. Argyriou. Juergen Eckert and Heloisa N. Bordallo 		#
# in Hydrogen bonds in crystalline D-Alanine: Diffraction and spectroscopic evidence for differences between enantiomers.  	#
# It has been peer reviewed under the auspices  of the IUCr Commission on Journals.   								#
#                                                                              															#
# The data is named as FILENUMBER_T(K)_D2B. D2B is a neutron powder diffractometer located at the ILL.                            #
#                                                                              															#
# This file may be used for bona fide research purposes within the scientific community so long as proper attribution is given to #
# the journal  article from which it was obtained.                                                                                                                              #                                    
######################################################################################################

D-Alanine-d7                                                                              
Space group P 21 21 21          
The lattice is acentric   primitive orthorhombic  Laue symmetry mmm   
Multiplicity of a general site is   4

 The equivalent positions are:

 ( 1)     X      Y      Z  ( 2) 1/2+X  1/2-Y     -Z 
 ( 3)    -X  1/2+Y  1/2-Z  ( 4) 1/2-X     -Y  1/2+Z 
 
  Lattice constants at 280 K are    6.01243  12.32675   5.78411 0.00000 0.00000 0.00000
   Standard deviations    0.00018   0.00035   0.00010 0.00000 0.00000 0.00000

 						
	15584_280K_D2B					
						
O1		0.2723(9)		-0.0855(4)		0.3709(9)
O2		0.5547(9)		-0.1858(5)		0.2411(8)
C3		0.4371(8)		-0.1445(4)		0.3982(7)
C2		0.5250(9)		-0.1631(4)		0.6456(7)
C1		0.7260(8)		-0.0886(4)		0.6988(8)
N		0.3467(5)		-0.137(32)		0.8140(6)
D1		0.2966(9)		-0.0588(4)		0.8000(9)
D2		0.2173(8)		-0.1935(4)		0.7968(8)
D3		0.4004(8)		-0.1480(5)		0.9846(8)
D4		0.5612(9)		-0.2485(4)		0.6590(9)
D6		0.8572(12)		-0.1046(6)		0.5796(11)
D7		0.6790(12)		-0.0032(6)		0.6967(12)
D5		0.7876(11)		-0.1075(5)		0.8723(12)
						
						
	15580_270K_D2B					
						
O1		0.2734(9)		-0.0848(4)		0.3717(9)
O2		0.5558(9)		-0.1859(5)		0.2407(7)
C3		0.4372(7)		-0.1445(4)		0.3980(7)
C2		0.5260(8)		-0.1633(4)		0.6452(7)
C1		0.7270(8)		-0.08938(35)		0.6986(8)
N		0.3471(5)		-0.13696(31)		0.8143(6)
D1		0.2976(9)		-0.0586(4)		0.7999(9)
D2		0.2168(8)		-0.1932(4)		0.7976(8)
D3		0.4017(8)		-0.1485(5)		0.9854(8)
D4		0.5626(9)		-0.2492(4)		0.6606(8)
D6		0.7896(10)		-0.0848(6)		0.8723(10)
D7		0.8578(11)		-0.1048(6)		0.5791(11)
D5		0.6802(12)		-0.0040(5)		0.6961(12)
						
						
	15576_260K_D2B					
						
O1		0.2726(9)		-0.0852(4)		0.3716(9)
O2		0.5569(9)		-0.1871(5)		0.2405(7)
C3		0.4379(7)		-0.1439(4)		0.3987(7)
C2		0.5271(8)		-0.1629(4)		0.6451(7)
C1		0.7275(7)		-0.08886(34)		0.6983(8)
N		0.3478(5)		-0.13727(30)		0.8142(5)
D1		0.2973(9)		-0.0586(4)		0.8005(9)
D2		0.2172(8)		-0.1928(4)		0.7967(8)
D3		0.4034(8)		-0.1491(5)		0.9849(8)
D4		0.5639(8)		-0.2492(4)		0.6604(8)
D6		0.7904(11)		-0.1084(6)		0.8724(10)
D7		0.8575(11)		-0.1049(5)		0.5783(11)
D5		0.6810(10)		-0.0039(5)		0.6964(12)
						
						
	15572_250K_D2B					
						
O1		0.2734(9)		-0.0854(4)		0.3730(9)
O2		0.5565(9)		-0.1866(5)		0.2404(7)
C3		0.4384(7)		-0.1441(4)		0.3984(7)
C2		0.5266(8)		-0.1629(4)		0.6456(7)
C1		0.7284(7)		-0.08907(33)		0.6984(8)
N		0.3475(5)		-0.13742(30)		0.8139(5)
D1		0.2965(9)		-0.0582(4)		0.8004(9)
D2		0.2167(8)		-0.1928(4)		0.7965(8)
D3		0.4030(8)		-0.1488(5)		0.9842(8)
D4		0.5647(8)		-0.2490(4)		0.6605(8)
D6		0.7906(11)		-0.1088(6)		0.8721(10)
D7		0.8578(11)		-0.1043(5)		0.5771(11)
D5		0.6814(10)		-0.0037(5)		0.6953(11)
						
						
	15568_240K_D2B					
						
O1		0.2723(9)		-0.0849(4)		0.3723(8)
O2		0.5570(8)		-0.1867(5)		0.2403(7)
C3		0.4381(7)		-0.1436(4)		0.3985(7)
C2		0.5282(8)		-0.1625(4)		0.6448(7)
C1		0.7285(7)		-0.08908(33)		0.6980(8)
N		0.3477(5)		-0.13724(30)		0.8142(5)
D1		0.2964(8)		-0.0583(4)		0.8008(9)
D2		0.2167(7)		-0.1931(4)		0.7955(8)
D3		0.4041(7)		-0.1495(5)		0.9847(7)
D4		0.5658(8)		-0.2491(4)		0.6601(8)
D6		0.7917(11)		-0.1090(5)		0.8721(9)
D7		0.8590(11)		-0.1038(5)		0.5769(11)
D5		0.6805(10)		-0.0037(5)		0.6955(11)
						
						
	15564_230K_D2B					
						
O1		0.2729(8)		-0.0847(4)		0.3735(8)
O2		0.5564(8)		-0.1864(4)		0.2400(7)
C3		0.4387(7)		-0.1439(4)		0.3985(7)
C2		0.5287(8)		-0.1624(4)		0.6445(7)
C1		0.7295(7)		-0.08907(32)		0.6975(8)
N		0.3474(5)		-0.13777(30)		0.8150(5)
D1		0.2964(8)		-0.0586(4)		0.8016(9)
D2		0.2168(7)		-0.1934(4)		0.7950(8)
D3		0.4051(7)		-0.1492(5)		0.9850(7)
D4		0.5667(8)		-0.2489(4)		0.6597(8)
D6		0.7930(11)		-0.1091(5)		0.8711(9)
D7		0.8603(10)		-0.1045(5)		0.5789(10)
D5		0.6824(10)		-0.0038(5)		0.6955(11)
						
						
	15560_220K_D2B					
						
O1		0.2723(8)		-0.0845(4)		0.3744(8)
O2		0.5572(8)		-0.1861(4)		0.2390(7)
C3		0.4387(7)		-0.1433(4)		0.3992(6)
C2		0.5288(8)		-0.1627(4)		0.6456(6)
C1		0.7304(7)		-0.08946(32)		0.6975(7)
N		0.3480(4)		-0.13726(29)		0.8151(5)
D1		0.2961(8)		-0.0578(4)		0.8020(9)
D2		0.2174(7)		-0.1929(4)		0.7958(8)
D3		0.4063(7)		-0.1497(4)		0.9847(7)
D4		0.5678(8)		-0.2490(4)		0.6596(8)
D6		0.7947(10)		-0.1091(5)		0.8714(9)
D7		0.8601(10)		-0.1043(5)		0.5764(10)
D5		0.6828(9)		-0.0040(4)		0.6957(11)
						
						
	15556_210K_D2B					
						
O1		0.268(7)		-0.08328(32)		0.374(7)
O2		0.5578(7)		-0.1857(4)		0.2398(6)
C3		0.4417(6)		-0.14141(30)		0.3993(5)
C2		0.5317(6)		-0.16138(30)		0.6462(5)
C1		0.738(6)		-0.09085(28)		0.6964(6)
N		0.3505(4)		-0.13717(24)		0.8151(4)
D1		0.3009(7)		-0.05655(30)		0.8036(7)
D2		0.2215(6)		-0.19203(33)		0.7949(6)
D3		0.4131(6)		-0.15(4)		0.9832(6)
D4		0.5706(7)		-0.24825(33)		0.6605(7)
D6		0.8036(8)		-0.1088(4)		0.8728(7)
D7		0.8669(8)		-0.1045(4)		0.573(8)
D5		0.69(8)		-0.00448(35)		0.6925(8)
						
						
	15552_200K_D2B					
						
O1		0.2713(8)		-0.0846(4)		0.3747(8)
O2		0.5566(8)		-0.1864(4)		0.2389(7)
C3		0.4385(7)		-0.14294(35)		0.3994(6)
C2		0.5299(7)		-0.1623(4)		0.6452(6)
C1		0.7325(7)		-0.08959(31)		0.6976(7)
N		0.3488(4)		-0.13713(29)		0.8154(5)
D1		0.2965(8)		-0.058(4)		0.8032(9)
D2		0.2192(7)		-0.1927(4)		0.7955(7)
D3		0.4083(7)		-0.1496(4)		0.9847(7)
D4		0.5665(8)		-0.2487(4)		0.6593(7)
D6		0.796(10)		-0.1092(5)		0.8723(8)
D7		0.862(10)		-0.1046(5)		0.5757(10)
D5		0.6835(9)		-0.0044(4)		0.6939(10)
						
						
	15548_190K_D2B					
						
O1		0.2715(8)		-0.0847(4)		0.3748(7)
O2		0.5555(8)		-0.1863(4)		0.2395(7)
C3		0.4386(7)		-0.1427(34)		0.3995(6)
C2		0.5294(7)		-0.16218(35)		0.6456(6)
C1		0.7341(7)		-0.0899(31)		0.6974(7)
N		0.349(4)		-0.13698(28)		0.8154(5)
D1		0.2976(8)		-0.0572(4)		0.8035(8)
D2		0.2193(7)		-0.192(4)		0.7953(7)
D3		0.4093(7)		-0.1498(4)		0.9841(7)
D4		0.5665(8)		-0.2489(4)		0.6593(7)
D6		0.7971(9)		-0.1093(5)		0.8723(8)
D7		0.863(9)		-0.1051(5)		0.575(9)
D5		0.6853(9)		-0.0048(4)		0.6929(10)
						
						
	15544_180K_D2B					
						
O1		0.271(7)		-0.0842(4)		0.3754(7)
O2		0.5566(8)		-0.186(4)		0.2398(6)
C3		0.4394(7)		-0.14224(33)		0.3994(6)
C2		0.5303(7)		-0.16185(34)		0.6456(6)
C1		0.735(7)		-0.09027(30)		0.6973(7)
N		0.3494(4)		-0.13697(28)		0.8153(5)
D1		0.2982(7)		-0.05721(34)		0.8038(8)
D2		0.22(6)		-0.192(4)		0.7952(7)
D3		0.4101(7)		-0.1491(4)		0.984(7)
D4		0.5661(8)		-0.2484(4)		0.6604(7)
D6		0.7974(9)		-0.1088(5)		0.8727(8)
D7		0.8638(9)		-0.105(4)		0.5752(9)
D5		0.6859(9)		-0.005(4)		0.6923(9)
						
						
	15540_170K_D2B					
						
O1		0.271(7)		-0.0841(4)		0.3756(7)
O2		0.5565(7)		-0.1857(4)		0.2397(6)
C3		0.4398(6)		-0.1418(32)		0.3993(6)
C2		0.5303(7)		-0.16194(33)		0.6461(6)
C1		0.7353(7)		-0.09004(29)		0.697(7)
N		0.3499(4)		-0.1373(27)		0.8158(5)
D1		0.2979(7)		-0.0569(34)		0.803(8)
D2		0.2198(6)		-0.1923(4)		0.795(7)
D3		0.41(7)		-0.1494(4)		0.9839(7)
D4		0.5676(8)		-0.2486(4)		0.6599(7)
D6		0.7985(9)		-0.1087(4)		0.8727(8)
D7		0.8647(9)		-0.105(4)		0.5747(9)
D5		0.6864(8)		-0.0046(4)		0.6924(9)
						
						
	15536_165K_D2B					
						
O1		0.27(7)		-0.08398(35)		0.3753(7)
O2		0.5568(7)		-0.1858(4)		0.2402(6)
C3		0.4396(6)		-0.1421(32)		0.3994(6)
C2		0.5308(7)		-0.16146(33)		0.6456(6)
C1		0.7364(7)		-0.09032(29)		0.6967(7)
N		0.3497(4)		-0.13712(26)		0.8154(5)
D1		0.2985(7)		-0.05657(33)		0.8037(8)
D2		0.22(6)		-0.19228(35)		0.7953(7)
D3		0.4116(7)		-0.1492(4)		0.9836(6)
D4		0.5682(8)		-0.24817(35)		0.6599(7)
D6		0.7992(8)		-0.1086(4)		0.8724(7)
D7		0.8648(9)		-0.105(4)		0.5748(9)
D5		0.6869(8)		-0.0048(4)		0.6929(9)
						
						
	15532_160K_D2B					
						
O1		0.2695(7)		-0.08409(34)		0.3751(7)
O2		0.5566(7)		-0.1858(4)		0.2397(6)
C3		0.4395(6)		-0.14173(32)		0.3993(6)
C2		0.5313(7)		-0.1614(32)		0.6458(6)
C1		0.7366(7)		-0.09015(29)		0.6969(6)
N		0.3501(4)		-0.13722(26)		0.8153(5)
D1		0.2991(7)		-0.05648(33)		0.8037(8)
D2		0.2204(6)		-0.1921(4)		0.795(7)
D3		0.4111(7)		-0.1495(4)		0.9835(6)
D4		0.5688(8)		-0.24834(35)		0.6601(7)
D6		0.7996(8)		-0.1089(4)		0.8729(7)
D7		0.8649(9)		-0.1048(4)		0.5736(8)
D5		0.6877(8)		-0.0042(4)		0.6926(9)
						
						
	15528_150K_D2B					
						
O1		0.2692(7)		-0.08377(33)		0.3745(7)
O2		0.5573(7)		-0.1852(4)		0.2394(6)
C3		0.4404(6)		-0.14138(31)		0.3992(6)
C2		0.5311(7)		-0.16116(31)		0.6451(6)
C1		0.7371(7)		-0.09052(28)		0.6973(6)
N		0.3505(4)		-0.13733(25)		0.8154(5)
D1		0.2988(7)		-0.05702(31)		0.8042(8)
D2		0.2205(6)		-0.19211(34)		0.7947(6)
D3		0.4122(6)		-0.15(4)		0.9835(6)
D4		0.5695(7)		-0.24798(33)		0.6598(7)
D6		0.8012(8)		-0.109(4)		0.873(7)
D7		0.8657(8)		-0.1051(4)		0.5733(8)
D5		0.688(8)		-0.0046(4)		0.6923(9)
						
						
	15524_140K_D2B					
						
O1		0.2684(7)		-0.08377(33)		0.3734(7)
O2		0.5569(7)		-0.1852(4)		0.2397(6)
C3		0.442(6)		-0.1413(30)		0.3994(5)
C2		0.5314(6)		-0.16129(31)		0.6456(5)
C1		0.7375(7)		-0.09052(28)		0.697(6)
N		0.3506(4)		-0.13718(25)		0.8153(4)
D1		0.2998(7)		-0.05672(31)		0.8042(8)
D2		0.2212(6)		-0.19231(33)		0.7946(6)
D3		0.4128(6)		-0.1499(4)		0.9833(6)
D4		0.5708(7)		-0.2481(33)		0.6606(7)
D6		0.8027(8)		-0.1087(4)		0.8728(7)
D7		0.8673(8)		-0.1048(4)		0.5732(8)
D5		0.6883(8)		-0.0044(4)		0.6933(9)
						
						
	15520_130K_D2B					
						
O1		0.268(7)		-0.08328(32)		0.374(7)
O2		0.5578(7)		-0.1857(4)		0.2398(6)
C3		0.4417(6)		-0.14142(30)		0.3993(5)
C2		0.5317(6)		-0.16138(30)		0.6462(6)
C1		0.738(6)		-0.09086(28)		0.6964(6)
N		0.3505(4)		-0.13716(24)		0.8151(4)
D1		0.3009(7)		-0.05655(30)		0.8036(7)
D2		0.2215(6)		-0.19202(33)		0.7949(6)
D3		0.4131(6)		-0.15(4)		0.9832(6)
D4		0.5706(7)		-0.24825(33)		0.6605(7)
D6		0.8036(8)		-0.1088(4)		0.8728(7)
D7		0.8669(8)		-0.1045(4)		0.573(8)
D5		0.6899(8)		-0.00448(35)		0.6925(8)
						
						
	15516_120K_D2B					
						
O1		0.2685(6)		-0.08316(31)		0.3736(6)
O2		0.5578(7)		-0.1856(4)		0.2401(6)
C3		0.4426(6)		-0.14094(29)		0.3993(5)
C2		0.5326(6)		-0.16129(29)		0.646(5)
C1		0.739(6)		-0.09062(27)		0.6967(6)
N		0.3513(4)		-0.13702(23)		0.8153(4)
D1		0.3004(6)		-0.05618(30)		0.8044(7)
D2		0.2214(6)		-0.19212(32)		0.7944(6)
D3		0.4139(6)		-0.1502(4)		0.9829(6)
D4		0.5724(7)		-0.24799(32)		0.6606(6)
D6		0.8044(8)		-0.109(4)		0.8731(7)
D7		0.8678(8)		-0.1046(4)		0.5728(7)
D5		0.6909(7)		-0.00415(34)		0.6927(8)
						
						
	15512_110K_D2B					
						
O1		0.2686(6)		-0.08288(30)		0.3734(6)
O2		0.558(7)		-0.18523(34)		0.2401(6)
C3		0.4431(6)		-0.1411(28)		0.3998(5)
C2		0.5336(6)		-0.16079(29)		0.6466(5)
C1		0.7385(6)		-0.09033(27)		0.6964(6)
N		0.35142(35)		-0.13721(23)		0.8157(4)
D1		0.301(6)		-0.05672(29)		0.8051(7)
D2		0.222(5)		-0.19273(31)		0.7943(6)
D3		0.4143(6)		-0.15024(34)		0.9831(6)
D4		0.5721(7)		-0.24846(32)		0.6614(6)
D6		0.8057(7)		-0.1089(4)		0.8727(7)
D7		0.8697(8)		-0.1051(4)		0.5726(7)
D5		0.69(7)		-0.00361(34)		0.692(8)
						
						
	15508_105K_D2B					
						
O1		0.2687(6)		-0.08322(30)		0.3735(6)
O2		0.5584(6)		-0.1853(33)		0.2396(6)
C3		0.443(6)		-0.14069(28)		0.3999(5)
C2		0.5337(6)		-0.16092(29)		0.6464(5)
C1		0.7395(6)		-0.09048(27)		0.6968(6)
N		0.35139(35)		-0.13706(22)		0.8158(4)
D1		0.3009(6)		-0.05618(29)		0.8054(7)
D2		0.2219(5)		-0.19256(31)		0.7942(6)
D3		0.4149(6)		-0.15022(34)		0.9831(6)
D4		0.5723(7)		-0.24819(32)		0.6617(6)
D6		0.8052(7)		-0.1091(4)		0.873(7)
D7		0.8692(8)		-0.1048(4)		0.5726(7)
D5		0.6907(7)		-0.00409(33)		0.6928(8)
						
						
	15504_100K_D2B					
						
O1		0.2705(6)		-0.08255(29)		0.3748(6)
O2		0.5602(6)		-0.18495(29)		0.2395(5)
C3		0.445(5)		-0.1403(25)		0.3995(5)
C2		0.5358(6)		-0.16055(26)		0.6458(5)
C1		0.7434(5)		-0.09082(24)		0.6962(5)
N		0.35313(32)		-0.13739(20)		0.8161(4)
D1		0.3(6)		-0.05647(27)		0.8069(6)
D2		0.2233(5)		-0.19259(28)		0.7934(6)
D3		0.4164(5)		-0.14986(32)		0.9838(5)
D4		0.5748(6)		-0.24812(29)		0.6626(6)
D6		0.8091(7)		-0.10835(33)		0.8727(6)
D7		0.8721(7)		-0.10441(34)		0.5709(6)
D5		0.6929(6)		-0.00416(31)		0.6917(7)
						
						
	15500_95K_D2B					
						
O1		0.2694(6)		-0.08275(30)		0.3736(6)
O2		0.5582(6)		-0.18544(33)		0.2398(6)
C3		0.4438(6)		-0.14088(27)		0.3998(5)
C2		0.5337(6)		-0.1607(28)		0.6462(5)
C1		0.7399(6)		-0.09071(26)		0.6965(6)
N		0.35159(34)		-0.13732(22)		0.8157(4)
D1		0.3017(6)		-0.05615(28)		0.8059(7)
D2		0.2226(5)		-0.19266(30)		0.7939(6)
D3		0.4148(6)		-0.15059(34)		0.9828(6)
D4		0.5731(7)		-0.24852(31)		0.6613(6)
D6		0.8069(7)		-0.1088(4)		0.873(6)
D7		0.8702(7)		-0.1052(4)		0.5722(7)
D5		0.6909(7)		-0.00415(33)		0.6922(8)
						
						
	15496_90K_D2B					
						
O1		0.2687(6)		-0.08274(30)		0.3733(6)
O2		0.5586(6)		-0.18503(33)		0.2396(6)
C3		0.4438(6)		-0.14035(27)		0.3994(5)
C2		0.5343(6)		-0.16058(28)		0.6459(5)
C1		0.7404(6)		-0.09087(26)		0.6967(6)
N		0.35164(34)		-0.13716(22)		0.8157(4)
D1		0.3015(6)		-0.0564(28)		0.8053(7)
D2		0.2225(5)		-0.19278(30)		0.7939(6)
D3		0.4155(6)		-0.15061(34)		0.9835(6)
D4		0.5738(7)		-0.2484(32)		0.6615(6)
D6		0.8068(7)		-0.1086(4)		0.8728(6)
D7		0.8706(7)		-0.1048(4)		0.5716(7)
D5		0.6907(7)		-0.00403(33)		0.6916(8)
						
						
	15492_80K_D2B					
						
O1		0.269(6)		-0.08261(29)		0.3734(6)
O2		0.5593(6)		-0.18538(31)		0.2397(5)
C3		0.4441(6)		-0.14027(26)		0.3994(5)
C2		0.5347(6)		-0.16064(27)		0.6458(5)
C1		0.741(6)		-0.09054(25)		0.6971(5)
N		0.35206(33)		-0.13748(21)		0.8164(4)
D1		0.3009(6)		-0.05675(28)		0.8055(7)
D2		0.2227(5)		-0.19275(29)		0.7933(6)
D3		0.4153(6)		-0.15055(33)		0.9835(6)
D4		0.5737(7)		-0.24844(31)		0.6615(6)
D6		0.8069(7)		-0.1085(4)		0.8734(6)
D7		0.8703(7)		-0.105(4)		0.5723(7)
D5		0.6909(7)		-0.00411(32)		0.6919(8)
						
						
	15488_70K_D2B					
						
O1		0.2693(6)		-0.08265(29)		0.3744(6)
O2		0.5598(6)		-0.18527(31)		0.2391(5)
C3		0.4439(5)		-0.14031(26)		0.3998(5)
C2		0.5351(6)		-0.1607(27)		0.646(5)
C1		0.7417(6)		-0.09069(25)		0.6961(5)
N		0.35229(33)		-0.13717(21)		0.816(4)
D1		0.3007(6)		-0.05648(27)		0.8055(7)
D2		0.2236(5)		-0.19271(29)		0.7936(6)
D3		0.4158(6)		-0.15065(33)		0.983(6)
D4		0.574(7)		-0.24809(30)		0.6618(6)
D6		0.8072(7)		-0.1084(35)		0.8733(6)
D7		0.8712(7)		-0.1047(4)		0.5718(7)
D5		0.6922(7)		-0.00398(32)		0.6921(8)
						
						
	15484_65K_D2B					
						
O1		0.2692(6)		-0.08255(29)		0.3738(6)
O2		0.5597(6)		-0.18511(30)		0.2392(5)
C3		0.4443(5)		-0.14008(26)		0.3997(5)
C2		0.5356(6)		-0.16065(26)		0.6459(5)
C1		0.7424(5)		-0.0906(25)		0.6961(5)
N		0.35241(33)		-0.13737(20)		0.816(4)
D1		0.3014(6)		-0.0567(27)		0.8057(7)
D2		0.2234(5)		-0.19274(29)		0.7934(6)
D3		0.4157(5)		-0.15049(32)		0.9832(6)
D4		0.5744(7)		-0.2483(30)		0.6617(6)
D6		0.8076(7)		-0.10849(34)		0.8732(6)
D7		0.8712(7)		-0.10465(35)		0.5715(6)
D5		0.6917(7)		-0.00383(31)		0.692(8)
						
						
	15480_60K_D2B					
						
O1		0.2698(6)		-0.08256(29)		0.374(6)
O2		0.5597(6)		-0.18494(30)		0.2396(5)
C3		0.4443(5)		-0.14003(26)		0.3995(5)
C2		0.536(6)		-0.16067(26)		0.6458(5)
C1		0.7423(5)		-0.09078(25)		0.6965(5)
N		0.35271(33)		-0.13741(20)		0.8159(4)
D1		0.3004(6)		-0.0569(27)		0.8059(6)
D2		0.2236(5)		-0.19276(29)		0.7935(6)
D3		0.4158(5)		-0.15044(32)		0.9833(5)
D4		0.5736(7)		-0.24831(30)		0.6625(6)
D6		0.8083(7)		-0.10806(34)		0.8732(6)
D7		0.8707(7)		-0.10469(35)		0.5713(6)
D5		0.6921(7)		-0.00359(31)		0.6916(7)
						
						
	15476_55K_D2B					
						
O1		0.2696(6)		-0.0824(29)		0.374(6)
O2		0.5597(6)		-0.18515(30)		0.2393(5)
C3		0.4444(5)		-0.14(26)		0.3998(5)
C2		0.5361(6)		-0.16057(26)		0.6462(5)
C1		0.7422(5)		-0.09068(25)		0.6964(5)
N		0.35275(33)		-0.13732(20)		0.8161(4)
D1		0.3009(6)		-0.0567(27)		0.8061(7)
D2		0.2237(5)		-0.19268(29)		0.7936(6)
D3		0.4167(5)		-0.15046(32)		0.9836(6)
D4		0.5742(7)		-0.24854(29)		0.6621(6)
D6		0.8084(7)		-0.10799(34)		0.8732(6)
D7		0.872(7)		-0.10472(35)		0.5709(6)
D5		0.6925(7)		-0.00404(31)		0.6912(8)
						
						
	15472_50K_D2B					
						
O1		0.2699(6)		-0.08251(29)		0.3744(6)
O2		0.5599(6)		-0.18491(30)		0.2394(5)
C3		0.4446(5)		-0.14007(26)		0.3996(5)
C2		0.5361(6)		-0.16037(26)		0.6459(5)
C1		0.7428(5)		-0.09053(25)		0.6965(5)
N		0.35291(33)		-0.13736(20)		0.8160(4)
D1		0.3006(6)		-0.05657(27)		0.8066(7)
D2		0.2236(5)		-0.19271(29)		0.7935(6)
D3		0.4165(5)		-0.15034(32)		0.9834(6)
D4		0.5741(7)		-0.24821(29)		0.6623(6)
D6		0.8081(7)		-0.10825(34)		0.8730(6)
D7		0.872(7)		-0.10469(35)		0.5714(6)
D5		0.6922(7)		-0.00391(31)		0.6914(7)
						
						
	15468_40K_D2B					
						
O1		0.2705(6)		-0.08255(29)		0.3748(6)
O2		0.5602(6)		-0.18495(29)		0.2395(5)
C3		0.445(5)		-0.14030(26)		0.3995(5)
C2		0.5358(6)		-0.16055(26)		0.6458(5)
C1		0.7434(5)		-0.09082(24)		0.6962(5)
N		0.35313(32)		-0.13739(20)		0.8161(4)
D1		0.3000(6)		-0.05647(27)		0.8069(6)
D2		0.2233(5)		-0.19259(28)		0.7934(6)
D3		0.4164(5)		-0.14986(32)		0.9838(5)
D4		0.5748(6)		-0.24812(29)		0.6626(6)
D6		0.8091(7)		-0.10835(33)		0.8727(6)
D7		0.8721(7)		-0.10441(34)		0.5709(6)
D5		0.6929(6)		-0.00416(31)		0.6916(7)
						
						
	15464_30K_D2B					
						
O1		0.2701(6)		-0.0827(28)		0.3750(6)
O2		0.5608(6)		-0.18462(29)		0.2390(5)
C3		0.4443(5)		-0.14005(25)		0.3994(5)
C2		0.5361(6)		-0.16059(26)		0.6458(5)
C1		0.7443(5)		-0.09066(24)		0.6965(5)
N		0.35306(32)		-0.13755(20)		0.8161(4)
D1		0.3001(6)		-0.05659(27)		0.8070(6)
D2		0.2231(5)		-0.19228(29)		0.7931(6)
D3		0.4165(5)		-0.15015(32)		0.9838(5)
D4		0.5742(6)		-0.24801(29)		0.6627(6)
D6		0.8091(7)		-0.10853(33)		0.8729(6)
D7		0.8726(7)		-0.10431(34)		0.5707(6)
D5		0.6934(6)		-0.00423(31)		0.6911(7)
						
						
	15460_20K_D2B					
						
O1		0.2707(6)		-0.08292(29)		0.3744(6)
O2		0.5604(6)		-0.18473(29)		0.2393(5)
C3		0.4447(5)		-0.14020(25)		0.4000(5)
C2		0.5359(6)		-0.16074(26)		0.6456(5)
C1		0.7439(5)		-0.09074(24)		0.6968(5)
N		0.3532(32)		-0.13733(20)		0.8164(4)
D1		0.2998(6)		-0.05648(27)		0.8073(6)
D2		0.2234(5)		-0.19228(29)		0.7928(6)
D3		0.4168(5)		-0.14975(32)		0.9840(5)
D4		0.5745(6)		-0.24814(28)		0.6631(6)
D6		0.8093(7)		-0.10822(33)		0.8727(6)
D7		0.8724(7)		-0.10453(34)		0.5711(6)
D5		0.6939(6)		-0.00419(31)		0.6915(7)
						
						
	15456_10K_D2B					
						
O1		0.2704(6)		-0.08275(29)		0.3750(6)
O2		0.5605(6)		-0.18483(29)		0.2394(5)
C3		0.4445(5)		-0.14017(25)		0.3995(5)
C2		0.5369(6)		-0.16069(25)		0.6460(5)
C1		0.7441(5)		-0.09078(24)		0.6963(5)
N		0.35296(32)		-0.13733(20)		0.8163(4)
D1		0.2997(6)		-0.05655(27)		0.8066(7)
D2		0.2230(5)		-0.19222(28)		0.7926(6)
D3		0.4172(5)		-0.14967(32)		0.9834(5)
D4		0.5749(6)		-0.24813(28)		0.6637(6)
D6		0.8095(7)		-0.10835(33)		0.8727(6)
D7		0.8722(7)		-0.10452(34)		0.5711(6)
D5		0.6939(6)		-0.00419(30)		0.6914(7)
						
						
	15452_4K_D2B					
						
O1		0.2697(8)		-0.0823(4)		0.3740(8)
O2		0.5589(8)		-0.1834(4)		0.2382(7)
C3		0.4435(7)		-0.13785(33)		0.3994(6)
C2		0.5386(8)		-0.16093(34)		0.6449(6)
C1		0.7446(7)		-0.09075(32)		0.6952(7)
N		0.3522(4)		-0.13745(28)		0.8167(5)
D1		0.2961(8)		-0.0572(4)		0.8050(8)
D2		0.2251(7)		-0.1916(4)		0.7913(7)
D3		0.4156(7)		-0.1516(4)		0.9838(7)
D4		0.5734(9)		-0.2479(4)		0.6605(8)
D6		0.8060(9)		-0.1067(5)		0.8726(8)
D7		0.8712(9)		-0.1050(4)		0.5726(8)
D5		0.6900(9)		-0.0050(4)		0.6900(9)
