# Supplementary material for: Hydrogen bonds in crystalline d-alanine: diffraction and spectroscopic evidence for differences between enantiomers
Source: IUCrJ. 2018 Jan 1;5(Pt 1):6–12. doi: 10.1107/S2052252517015573 (PMC5755572; doi:10.1107/S2052252517015573)
Supplement: Supplementary file 2 [file m-05-00006-sup2.txt]

######################################################################################################
# This file contains  data reported by   																	#
# Ezequiel A. Belo, Jose E. M. Pereira, Paulo T.C. Freire, Dimitri N. Argyriou, Juergen Eckert and Heloisa N. Bordallo 		#
# in Hydrogen bonds in crystalline D-Alanine: Diffraction and spectroscopic evidence for differences between enantiomers.  	#
# It has been peer reviewed under the auspices  of the IUCr Commission on Journals.   								#
#                                                                              															#
# The data is named as FILENUMBER_T(K)_D2B. D2B is a neutron powder diffractometer located at the ILL.                            #
#                                                                              															#
# This file may be used for bona fide research purposes within the scientific community so long as proper attribution is given to #
# the journal  article from which it was obtained.                                                                                                                              #                                    
######################################################################################################

L-Alanine-d7                                                                  
Space group P 21 21 21          
The lattice is acentric   primitive orthorhombic  Laue symmetry mmm   
Multiplicity of a general site is   4

 The equivalent positions are:

 ( 1)     X      Y      Z  ( 2) 1/2+X  1/2-Y     -Z 
 ( 3)    -X  1/2+Y  1/2-Z  ( 4) 1/2-X     -Y  1/2+Z 
 
  Lattice constants at 270 K are    6.02156  12.35167   5.79806 0.00000 0.00000 0.00000
  Standard deviations    0.00014   0.00027   0.00012 0.00000 0.00000 0.00000

 						
	15444_270K_D2B					
						
  O1       0.7278(7)     0.08475(33)   0.6268(8)       
  O2       0.4498(7)     0.1850(4)     0.7594(7)        
  C3       0.5606(7)     0.14466(32)   0.6017(6)       
  C4       0.4738(7)     0.16441(31)   0.3534(7)        
  C5       0.2732(6)     0.08951(30)   0.3023(7)        
  N6       0.6555(4)     0.13634(24)   0.1845(5)        
  D7       0.7039(8)     0.05812(33)   0.2008(9)        
  D8       0.7821(7)     0.1897(4)     0.2074(7)       
  D9       0.5989(7)     0.1487(4)     0.0173(7)      
  D10      0.4347(7)     0.24766(33)   0.3407(8)     
  D11      0.2081(9)     0.1120(4)     0.1307(9)        
  D12      0.1469(9)     0.1048(5)     0.4187(10)      
  D13      0.3212(9)     0.0049(4)     0.3025(10)      
						
						
	15440_260K_D2B					
						
  O1       0.7268(7)     0.08473(33)   0.6269(7)        
  O2       0.4491(7)     0.1847(4)     0.7589(7)        
  C3       0.5613(7)     0.14450(31)   0.6022(6)        
  C4       0.4732(7)     0.16456(30)   0.3546(7)        
  C5       0.2737(6)     0.08950(30)   0.3024(7)       
  N6       0.6551(4)     0.13656(24)   0.1847(5)        
  D7       0.7040(8)     0.05827(33)   0.2002(8)        
  D8       0.7822(6)     0.1899(4)     0.2087(7)        
  D9       0.5988(7)     0.1489(4)     0.0176(7)       
  D10      0.4335(7)     0.24778(33)   0.3404(8)        
  D11      0.2073(9)     0.1114(4)     0.1314(9)        
  D12      0.1462(9)     0.1046(5)     0.4185(9)        
  D13      0.3195(8)     0.0050(4)     0.3036(10)       
						
						
	15436_250K_D2B					
						
  O1       0.7269(7)     0.08436(32)   0.6264(7)        
  O2       0.4483(7)     0.1849(4)     0.7590(7)       
  C3       0.5610(7)     0.14439(31)   0.6016(6)        
  C4       0.4730(7)     0.16450(30)   0.3546(6)       
  C5       0.2726(6)     0.09012(30)   0.3030(7)        
  N6       0.6550(4)     0.13675(23)   0.1846(5)        
  D7       0.7033(8)     0.05798(33)   0.2003(8)        
  D8       0.7822(6)     0.1898(4)     0.2087(7)        
  D9       0.5977(7)     0.1491(4)     0.0171(7)        
  D10      0.4327(7)     0.24760(32)   0.3399(8)        
  D11      0.2059(9)     0.1113(4)     0.1309(9)        
  D12      0.1455(9)     0.1047(5)     0.4187(9)        
  D13      0.3177(8)     0.0052(4)     0.3041(10)
						
						
	15432_240K_D2B					
						
  O1       0.7275(6)     0.08435(31)   0.6265(7)        
  O2       0.4496(7)     0.1847(4)     0.7589(7)        
  C3       0.5614(6)     0.14422(30)   0.6011(6)        
  C4       0.4721(6)     0.16414(29)   0.3547(6)        
  C5       0.2726(6)     0.09012(29)   0.3028(7)        
  N6       0.6551(4)     0.13652(23)   0.1843(4)        
  D7       0.7028(7)     0.05801(31)   0.1999(8)        
  D8       0.7816(6)     0.19073(34)   0.2100(7)        
  D9       0.5973(6)     0.1489(4)     0.0174(7)        
  D10      0.4325(7)     0.24754(31)   0.3402(7)        
  D11      0.2054(8)     0.1113(4)     0.1309(8)        
  D12      0.1447(8)     0.1043(4)     0.4203(9)       
  D13      0.3181(8)     0.0048(4)     0.3044(9)
						
						
	15428_230K_D2B					
						
  O1       0.7282(6)     0.08457(30)   0.6254(7)        
  O2       0.4495(7)     0.18500(34)   0.7587(6)      
  C3       0.5611(6)     0.14353(29)   0.6010(6)        
  C4       0.4708(6)     0.16428(28)   0.3539(6)        
  C5       0.2712(6)     0.08999(28)   0.3039(6)       
  N6       0.6549(4)     0.13671(22)   0.1840(4)       
  D7       0.7036(7)     0.05760(30)   0.1991(8)        
  D8       0.7811(6)     0.19038(33)   0.2103(7)        
  D9       0.5958(6)     0.1489(4)     0.0173(6)        
  D10      0.4319(7)     0.24762(30)   0.3400(7)       
  D11      0.2046(8)     0.1107(4)     0.1316(8)        
  D12      0.1430(8)     0.1043(4)     0.4208(9)        
  D13      0.3180(8)     0.0049(4)     0.3045(9)
						
						
	15424_220K_D2B					
						
  O1       0.7280(6)     0.08420(30)   0.6249(7)        
  O2       0.4489(7)     0.18557(34)   0.7594(6)       
  C3       0.5613(6)     0.14367(29)   0.6013(6)        
  C4       0.4703(6)     0.16374(29)   0.3541(6)        
  C5       0.2709(6)     0.09035(28)   0.3037(7)       
  N6       0.6547(4)     0.13643(22)   0.1843(4)        
  D7       0.7026(7)     0.05728(31)   0.1995(8)        
  D8       0.7803(6)     0.19050(33)   0.2091(7)        
  D9       0.5941(6)     0.1490(4)     0.0172(7)       
  D10      0.4314(7)     0.24810(31)   0.3397(7)        
  D11      0.2038(8)     0.1106(4)     0.1317(8)        
  D12      0.1431(8)     0.1044(4)     0.4208(9)       
  D13      0.3167(8)     0.0050(4)     0.3065(9)
						
						
	15420_210K_D2B					
						
  O1       0.7284(6)     0.08455(30)   0.6236(7)        
  O2       0.4492(7)     0.18539(33)   0.7597(6)       
  C3       0.5619(6)     0.14381(28)   0.6009(6)        
  C4       0.4704(6)     0.16387(28)   0.3535(6)        
  C5       0.2693(6)     0.09026(27)   0.3038(6)       
  N6       0.6542(4)     0.13633(22)   0.1830(4)        
  D7       0.7027(7)     0.05681(30)   0.1992(8)        
  D8       0.7799(6)     0.19064(32)   0.2101(7)        
  D9       0.5933(6)     0.1489(4)     0.0170(6)        
  D10      0.4323(7)     0.24821(30)   0.3398(7)        
  D11      0.2035(8)     0.1107(4)     0.1317(8)        
  D12      0.1416(8)     0.1050(4)     0.4215(8)        
  D13      0.3165(8)     0.00523(35)   0.3059(9)
						
						
	15416_200K_D2B					
						
  O1       0.7279(6)     0.08433(29)   0.6235(7)        
  O2       0.4483(6)     0.18539(33)   0.7600(6)       
  C3       0.5617(6)     0.14346(28)   0.6009(6)        
  C4       0.4699(6)     0.16374(28)   0.3529(6)        
  C5       0.2684(6)     0.09057(27)   0.3041(6)        
  N6       0.6540(4)     0.13637(22)   0.1829(4)        
  D7       0.7020(7)     0.05670(29)   0.1994(8)        
  D8       0.7793(6)     0.19073(32)   0.2096(7)        
  D9       0.5927(6)     0.1490(4)     0.0164(6)        
  D10      0.4321(7)     0.24795(30)   0.3404(7)        
  D11      0.2024(8)     0.1102(4)     0.1316(8)        
  D12      0.1410(8)     0.1043(4)     0.4217(8)        
  D13      0.3154(8)     0.00539(35)   0.3071(9)
						
						
	15412_190K_D2B					
						
  O1       0.7284(6)     0.08421(28)   0.6232(6)        
  O2       0.4479(6)     0.18527(31)   0.7598(6)        
  C3       0.5612(6)     0.14333(26)   0.6010(5)        
  C4       0.4696(6)     0.16377(27)   0.3535(6)        
  C5       0.2678(5)     0.09084(26)   0.3049(6)        
  N6       0.65316(34)   0.13652(21)   0.1832(4)        
  D7       0.7023(7)     0.05651(28)   0.1994(7)        
  D8       0.7794(5)     0.19046(30)   0.2095(6)        
  D9       0.5920(6)     0.14904(35)   0.0175(6)        
  D10      0.4316(7)     0.24828(29)   0.3406(7)        
  D11      0.2017(7)     0.1100(4)     0.1317(7)        
  D12      0.1393(7)     0.1047(4)     0.4225(8)        
  D13      0.3142(7)     0.00560(33)   0.3074(8)
						
						
	15408_180K_D2B					

  O1       0.7282(6)     0.08404(28)   0.6228(6)        
  O2       0.4464(6)     0.18506(31)   0.7601(6)        
  C3       0.5610(6)     0.14299(26)   0.6008(5)        
  C4       0.4699(6)     0.16380(26)   0.3536(5)        
  C5       0.2672(5)     0.09073(26)   0.3044(6)       
  N6       0.65277(33)   0.13632(21)   0.1825(4)        
  D7       0.7029(6)     0.05615(27)   0.1992(7)       
  D8       0.7792(5)     0.19055(29)   0.2091(6)        
  D9       0.5913(6)     0.14919(34)   0.0165(6)        
  D10      0.4320(7)     0.24799(29)   0.3399(7)       
  D11      0.2016(7)     0.1098(4)     0.1311(7)        
  D12      0.1395(7)     0.1047(4)     0.4231(8)        
  D13      0.3130(7)     0.00598(32)   0.3085(8)						
						
	15404_170K_D2B					
						
  O1       0.7278(5)     0.08382(27)   0.6227(6)       
  O2       0.4466(6)     0.18523(30)   0.7597(6)        
  C3       0.5609(5)     0.14236(25)   0.6004(5)       
  C4       0.4696(5)     0.16345(26)   0.3542(5)        
  C5       0.2664(5)     0.09076(25)   0.3050(6)       
  N6       0.65239(32)   0.13651(20)   0.1825(4)      
  D7       0.7034(6)     0.05634(26)   0.1992(7)        
  D8       0.7796(5)     0.19022(29)   0.2093(6)        
  D9       0.5905(6)     0.14919(33)   0.0170(6)        
  D10      0.4312(6)     0.24796(28)   0.3403(6)        
  D11      0.2006(7)     0.10952(35)   0.1309(7)        
  D12      0.1386(7)     0.1047(4)     0.4227(7)       
  D13      0.3121(7)     0.00592(31)   0.3090(8)						
																																
	15400_165K_D2B					
						
  O1       0.7275(5)     0.08390(27)   0.6227(6)        
  O2       0.4461(6)     0.18487(30)   0.7596(6)        
  C3       0.5605(5)     0.14275(25)   0.6008(5)        
  C4       0.4695(5)     0.16337(26)   0.3537(5)        
  C5       0.2661(5)     0.09092(25)   0.3044(6)        
  N6       0.65217(32)   0.13639(20)   0.1823(4)       
  D7       0.7023(6)     0.05599(26)   0.1990(7)        
  D8       0.7789(5)     0.19042(29)   0.2089(6)        
  D9       0.5908(6)     0.14934(33)   0.0164(6)       
  D10      0.4307(6)     0.24825(28)   0.3402(7)        
  D11      0.1992(7)     0.10938(35)   0.1312(7)        
  D12      0.1381(7)     0.1051(4)     0.4229(7)        
  D13      0.3127(7)     0.00559(31)   0.3081(8)						
						
	15396_160K_D2B					
						
  O1       0.7287(5)     0.08392(26)   0.6228(6)        
  O2       0.4460(6)     0.18505(29)   0.7598(5)       
  C3       0.5607(5)     0.14232(25)   0.6004(5)       
  C4       0.4688(5)     0.16330(25)   0.3538(5)        
  C5       0.2654(5)     0.09073(24)   0.3050(6)       
  N6       0.65197(32)   0.13633(20)   0.1824(4)        
  D7       0.7023(6)     0.05572(26)   0.1995(7)      
  D8       0.7792(5)     0.19054(28)   0.2093(6)        
  D9       0.5901(5)     0.14912(32)   0.0171(6)        
  D10      0.4309(6)     0.24834(28)   0.3398(6)       
  D11      0.1990(7)     0.10949(34)   0.1308(7)       
  D12      0.1379(7)     0.10450(34)   0.4228(7)        
  D13      0.3124(7)     0.00553(30)   0.3088(8)
  						
	15392_150K_D2B					
						
  O1       0.7283(5)     0.08380(26)   0.6226(6)       
  O2       0.4450(6)     0.18462(29)   0.7599(5)        
  C3       0.5602(5)     0.14241(25)   0.6010(5)       
  C4       0.4688(5)     0.16328(25)   0.3534(5)        
  C5       0.2650(5)     0.09105(24)   0.3048(6)        
  N6       0.65160(32)   0.13628(20)   0.1827(4)        
  D7       0.7029(6)     0.05552(25)   0.1986(7)        
  D8       0.7784(5)     0.19072(27)   0.2089(6)       
  D9       0.5894(5)     0.14933(31)   0.0170(6)        
  D10      0.4303(6)     0.24831(28)   0.3399(6)        
  D11      0.1984(7)     0.10937(34)   0.1315(7)        
  D12      0.1368(7)     0.10488(34)   0.4238(7)        
  D13      0.3110(7)     0.00535(30)   0.3089(8)
  						
	15388_140K_D2B					
						
  O1       0.7285(5)     0.08379(25)   0.6224(6)       
  O2       0.4448(6)     0.18461(28)   0.7601(5)      
  C3       0.5601(5)     0.14211(24)   0.6009(5)        
  C4       0.4682(5)     0.16291(24)   0.3530(5)       
  C5       0.2640(5)     0.09079(23)   0.3045(5)       
  N6       0.65107(30)   0.13626(19)   0.1823(4)       
  D7       0.7024(6)     0.05529(24)   0.1989(6)        
  D8       0.7780(5)     0.19118(26)   0.2091(6)        
  D9       0.5885(5)     0.14928(30)   0.0169(5)       
  D10      0.4299(6)     0.24826(26)   0.3409(6)        
  D11      0.1982(6)     0.10903(32)   0.1310(6)        
  D12      0.1360(6)     0.10492(32)   0.4242(7)        
  D13      0.3100(6)     0.00508(29)   0.3077(7)						
						
	15384_130K_D2B					
						
  O1       0.7283(5)     0.08351(26)   0.6225(6)        
  O2       0.4440(6)     0.18500(28)   0.7600(5)      
  C3       0.5592(5)     0.14210(24)   0.6008(5)        
  C4       0.4677(5)     0.16293(24)   0.3530(5)       
  C5       0.2632(5)     0.09115(24)   0.3049(5)        
  N6       0.65071(31)   0.13630(19)   0.1827(4)      
  D7       0.7015(6)     0.05537(25)   0.1991(7)        
  D8       0.7779(5)     0.19131(27)   0.2089(6)        
  D9       0.5879(5)     0.14938(31)   0.0171(6)        
  D10      0.4291(6)     0.24854(27)   0.3396(6)        
  D11      0.1976(6)     0.10912(33)   0.1312(6)       
  D12      0.1347(7)     0.10532(33)   0.4248(7)        
  D13      0.3100(6)     0.00488(29)   0.3087(7)						
						
	15380_120K_D2B					
						
  O1       0.7286(5)     0.08322(25)   0.6233(6)        
  O2       0.4435(5)     0.18452(27)   0.7593(5)        
  C3       0.5585(5)     0.14176(24)   0.6005(5)      
  C4       0.4673(5)     0.16245(24)   0.3532(5)      
  C5       0.2629(5)     0.09101(23)   0.3044(5)        
  N6       0.65007(30)   0.13653(19)   0.1827(4)        
  D7       0.7019(6)     0.05547(24)   0.1988(6)        
  D8       0.7779(5)     0.19139(26)   0.2089(6)       
  D9       0.5878(5)     0.14930(30)   0.0171(5)       
  D10      0.4287(6)     0.24830(27)   0.3392(6)     
  D11      0.1961(6)     0.10886(32)   0.1312(6)       
  D12      0.1336(6)     0.10534(32)   0.4254(7)        
  D13      0.3088(6)     0.00483(29)   0.3085(7)						
						
	15376_110K_D2B					
						
  O1       0.7284(5)     0.08328(25)   0.6233(6)        
  O2       0.4427(6)     0.18491(28)   0.7595(5)        
  C3       0.5583(5)     0.14161(24)   0.6007(5)        
  C4       0.4670(5)     0.16246(24)   0.3534(5)       
  C5       0.2621(5)     0.09116(23)   0.3053(5)       
  N6       0.64978(31)   0.13640(19)   0.1823(4)       
  D7       0.7017(6)     0.05525(25)   0.1996(6)        
  D8       0.7779(5)     0.19135(27)   0.2082(6)        
  D9       0.5873(5)     0.14936(30)   0.0166(5)        
  D10      0.4282(6)     0.24855(27)   0.3395(6)        
  D11      0.1952(6)     0.10882(32)   0.1321(6)        
  D12      0.1328(7)     0.10534(32)   0.4263(7)        
  D13      0.3085(6)     0.00470(29)   0.3081(7)						
						
	15372_105K_D2B					
						
  O1       0.7284(5)     0.08335(25)   0.6231(6)       
  O2       0.4428(6)     0.18511(28)   0.7594(5)        
  C3       0.5578(5)     0.14165(24)   0.6007(5)        
  C4       0.4669(5)     0.16225(24)   0.3533(5)        
  C5       0.2615(5)     0.09113(23)   0.3054(5)        
  N6       0.64975(31)   0.13644(19)   0.1822(4)       
  D7       0.7017(6)     0.05520(25)   0.1987(6)       
  D8       0.7776(5)     0.19139(26)   0.2081(6)        
  D9       0.5871(5)     0.14909(30)   0.0170(5)        
  D10      0.4280(6)     0.24874(28)   0.3392(6)        
  D11      0.1949(6)     0.10879(32)   0.1323(6)        
  D12      0.1326(7)     0.10571(32)   0.4261(7)        
  D13      0.3082(6)     0.00479(29)   0.3080(7)						
						
	15368_100K_D2B					
						
  O1       0.7285(5)     0.08332(25)   0.6237(6)        
  O2       0.4417(5)     0.18503(27)   0.7600(5)       
  C3       0.5581(5)     0.14152(23)   0.6009(5)        
  C4       0.4665(5)     0.16239(23)   0.3534(5)        
  C5       0.2611(5)     0.09100(23)   0.3052(5)        
  N6       0.64937(30)   0.13654(19)   0.1823(4)      
  D7       0.7012(6)     0.05547(24)   0.1990(6)       
  D8       0.7778(5)     0.19149(26)   0.2083(6)       
  D9       0.5865(5)     0.14915(29)   0.0168(5)        
  D10      0.4283(6)     0.24853(27)   0.3389(6)       
  D11      0.1955(6)     0.10896(31)   0.1318(6)        
  D12      0.1326(6)     0.10578(31)   0.4266(6)        
  D13      0.3085(6)     0.00437(28)   0.3084(7)						
						
	15364_90K_D2B					
						
  O1       0.7282(5)     0.08345(25)   0.6236(6)        
  O2       0.4418(5)     0.18494(27)   0.7598(5)        
  C3       0.5568(5)     0.14150(24)   0.6010(5)        
  C4       0.4661(5)     0.16207(24)   0.3539(5)        
  C5       0.2607(5)     0.09105(23)   0.3053(5)        
  N6       0.64930(30)   0.13634(19)   0.1828(4)      
  D7       0.7014(6)     0.05546(25)   0.1980(6)        
  D8       0.7774(5)     0.19158(27)   0.2079(6)        
  D9       0.5864(5)     0.14932(30)   0.0167(5)        
  D10      0.4279(6)     0.24866(28)   0.3386(6)        
  D11      0.1938(6)     0.10889(31)   0.1319(6)        
  D12      0.1316(6)     0.10521(32)   0.4266(6)        
  D13      0.3085(6)     0.00439(28)   0.3083(7)	
											
	15360_80K_D2B					
						
  O1       0.7282(5)     0.08331(26)   0.6235(6)        
  O2       0.4414(6)     0.18492(28)   0.7602(5)       
  C3       0.5567(5)     0.14131(24)   0.6008(5)        
  C4       0.4653(5)     0.16202(24)   0.3540(5)      
  C5       0.2595(5)     0.09087(23)   0.3054(5)      
  N6       0.64884(31)   0.13647(19)   0.1826(4)       
  D7       0.7011(6)     0.05571(25)   0.1976(7)        
  D8       0.7770(5)     0.19166(27)   0.2084(6)        
  D9       0.5858(5)     0.14933(30)   0.0163(6)        
  D10      0.4272(6)     0.24850(29)   0.3383(6)       
  D11      0.1932(6)     0.10888(32)   0.1324(6)       
  D12      0.1315(7)     0.10526(33)   0.4272(6)       
  D13      0.3082(6)     0.00434(29)   0.3079(7)						
						
	15356_70K_D2B					
						
  O1       0.7284(5)     0.08357(26)   0.6237(6)        
  O2       0.4417(6)     0.18478(28)   0.7596(5)        
  C3       0.5565(5)     0.14138(24)   0.6009(5)        
  C4       0.4647(5)     0.16190(24)   0.3543(5)        
  C5       0.2595(5)     0.09099(24)   0.3052(5)        
  N6       0.64910(31)   0.13640(19)   0.1828(4)      
  D7       0.7017(6)     0.05582(26)   0.1979(7)        
  D8       0.7775(5)     0.19152(28)   0.2083(6)        
  D9       0.5856(5)     0.14926(30)   0.0166(6)        
  D10      0.4271(6)     0.24848(29)   0.3382(6)        
  D11      0.1925(6)     0.10895(32)   0.1318(6)        
  D12      0.1316(7)     0.10511(33)   0.4269(6)        
  D13      0.3076(6)     0.00416(29)   0.3080(7) 						
						
	15352_65K_D2B					
						
  O1       0.7282(5)     0.08349(25)   0.6238(6)       
  O2       0.4418(5)     0.18518(27)   0.7601(5)        
  C3       0.5559(5)     0.14133(24)   0.6007(5)        
  C4       0.4649(5)     0.16167(23)   0.3544(5)       
  C5       0.2587(5)     0.09099(23)   0.3053(5)      
  N6       0.64859(30)   0.13655(19)   0.1825(4)       
  D7       0.7017(6)     0.05563(25)   0.1976(6)      
  D8       0.7776(5)     0.19150(27)   0.2081(6)        
  D9       0.5847(5)     0.14919(29)   0.0163(5)       
  D10      0.4261(6)     0.24850(28)   0.3379(6)        
  D11      0.1925(6)     0.10907(31)   0.1321(6)        
  D12      0.1310(6)     0.10514(32)   0.4278(6)       
  D13      0.3077(6)     0.00459(28)   0.3078(7)
						
						
	15348_60K_D2B					
									
  O1       0.7276(5)     0.08359(26)   0.6240(6)       
  O2       0.4414(5)     0.18477(27)   0.7597(5)        
  C3       0.5562(5)     0.14124(24)   0.6007(5)        
  C4       0.4650(5)     0.16200(24)   0.3544(5)        
  C5       0.2585(5)     0.09094(23)   0.3049(5)        
  N6       0.64832(30)   0.13648(19)   0.1830(4)        
  D7       0.7017(6)     0.05564(25)   0.1978(6)        
  D8       0.7768(5)     0.19151(27)   0.2086(6)        
  D9       0.5851(5)     0.14895(29)   0.0171(5)       
  D10      0.4270(6)     0.24840(28)   0.3381(6)      
  D11      0.1920(6)     0.10891(31)   0.1319(6)        
  D12      0.1306(6)     0.10529(32)   0.4278(6)        
  D13      0.3074(6)     0.00424(28)   0.3090(7)						
						
	15344_50K_D2B					
						
  O1       0.7280(5)     0.08354(26)   0.6239(6)        
  O2       0.4415(5)     0.18484(27)   0.7599(5)      
  C3       0.5559(5)     0.14116(24)   0.6008(5)        
  C4       0.4640(5)     0.16185(23)   0.3547(5)        
  C5       0.2582(5)     0.09085(23)   0.3051(5)        
  N6       0.64827(30)   0.13666(19)   0.1827(4)        
  D7       0.7018(6)     0.05570(25)   0.1971(7)        
  D8       0.7774(5)     0.19151(27)   0.2086(6)     
  D9       0.5841(5)     0.14910(30)   0.0172(5)       
  D10      0.4266(6)     0.24833(28)   0.3379(6)   
  D11      0.1924(6)     0.10900(31)   0.1319(6)       
  D12      0.1303(7)     0.10510(32)   0.4275(6)        
  D13      0.3070(6)     0.00450(29)   0.3087(7)						
						
	15340_40K_D2B					
						
  O1       0.7275(5)     0.08363(26)   0.6233(6)        
  O2       0.4413(6)     0.18493(27)   0.7597(5)        
  C3       0.5553(5)     0.14133(24)   0.6007(5)        
  C4       0.4641(5)     0.16172(24)   0.3547(5)     
  C5       0.2577(5)     0.09090(23)   0.3055(5)        
  N6       0.64799(31)   0.13671(19)   0.1829(4)        
  D7       0.7021(6)     0.05546(25)   0.1978(7)        
  D8       0.7772(5)     0.19158(28)   0.2087(6)      
  D9       0.5836(5)     0.14877(30)   0.0169(6)       
  D10      0.4263(6)     0.24838(28)   0.3372(6)     
  D11      0.1916(6)     0.10902(31)   0.1320(6)     
  D12      0.1301(7)     0.10504(32)   0.4280(6)        
  D13      0.3070(6)     0.00440(29)   0.3083(7)
						
						
	15336_30K_D2B					
						
  O1       0.7280(5)     0.08360(26)   0.6234(6)       
  O2       0.4410(5)     0.18451(27)   0.7600(5)      
  C3       0.5556(5)     0.14122(24)   0.6008(5)    
  C4       0.4638(5)     0.16164(24)   0.3546(5)        
  C5       0.2572(5)     0.09086(23)   0.3048(5)       
  N6       0.64806(30)   0.13657(19)   0.1825(4)     
  D7       0.7024(5)     0.05566(25)   0.1971(7)        
  D8       0.7769(5)     0.19182(27)   0.2086(6)      
  D9       0.5834(5)     0.14906(30)   0.0164(5)        
  D10      0.4266(6)     0.24818(28)   0.3377(6)       
  D11      0.1920(6)     0.10909(31)   0.1318(6)       
  D12      0.1303(7)     0.10500(32)   0.4284(6)       
  D13      0.3068(6)     0.00437(29)   0.3073(7)						
						
	15332_20K_D2B					
						
  O1       0.7273(5)     0.08367(26)   0.6231(6)        
  O2       0.4411(5)     0.18463(27)   0.7602(5)        
  C3       0.5553(5)     0.14108(24)   0.6013(5)        
  C4       0.4633(5)     0.16181(24)   0.3546(5)     
  C5       0.2573(5)     0.09071(23)   0.3049(5)        
  N6       0.64776(30)   0.13663(19)   0.1822(4)        
  D7       0.7025(5)     0.05601(25)   0.1972(7)      
  D8       0.7773(5)     0.19159(28)   0.2089(6)        
  D9       0.5831(5)     0.14871(30)   0.0162(5)        
  D10      0.4264(6)     0.24798(27)   0.3376(6)        
  D11      0.1916(6)     0.10909(31)   0.1317(6)       
  D12      0.1303(6)     0.10479(32)   0.4284(6)     
  D13      0.3066(6)     0.00430(29)   0.3073(7)						
						
	15328_10K_D2B					
						
  O1       0.7269(5)     0.08376(26)   0.6234(6)     
  O2       0.4408(5)     0.18461(27)   0.7603(5)     
  C3       0.5553(5)     0.14115(24)   0.6010(5)       
  C4       0.4638(5)     0.16164(24)   0.3546(5)      
  C5       0.2567(5)     0.09100(23)   0.3050(5)       
  N6       0.64777(31)   0.13649(19)   0.1825(4)      
  D7       0.7032(5)     0.05554(25)   0.1969(7)        
  D8       0.7773(5)     0.19146(28)   0.2090(6)        
  D9       0.5837(5)     0.14883(30)   0.0168(5)        
  D10      0.4259(6)     0.24798(28)   0.3376(6)        
  D11      0.1909(6)     0.10895(31)   0.1322(6)        
  D12      0.1298(7)     0.10485(32)   0.4282(6)       
  D13      0.3067(6)     0.00463(29)   0.3081(7)						
						
	15324_4K_D2B					
						
  O1       0.7273(5)     0.08410(26)   0.6228(6)        
  O2       0.4407(5)     0.18467(27)   0.7597(5)        
  C3       0.5556(5)     0.14140(24)   0.6008(5)       
  C4       0.4630(5)     0.16157(23)   0.3545(5)        
  C5       0.2576(5)     0.09065(23)   0.3042(5)      
  N6       0.64767(30)   0.13637(19)   0.1826(4)        
  D7       0.7026(5)     0.05599(25)   0.1967(7)      
  D8       0.7773(5)     0.19163(27)   0.2089(6)        
  D9       0.5832(5)     0.14862(30)   0.0162(5)      
  D10      0.4256(6)     0.24823(27)   0.3371(6)        
  D11      0.1911(6)     0.10900(30)   0.1327(6)        
  D12      0.1301(6)     0.10463(32)   0.4287(6)       
  D13      0.3063(6)     0.00433(28)   0.3074(7)
